# Supplementary material for: Combined QTL Mapping across Multiple Environments and Co-Expression Network Analysis Identified Key Genes for Embryogenic Callus Induction from Immature Maize Embryos
Source: Int J Mol Sci. 2022 Aug 7;23(15):8786. doi: 10.3390/ijms23158786 (PMC9368897; doi:10.3390/ijms23158786)
Supplement: Supplementary file 1 [file ijms-23-08786-s001.zip]

Archive with 16 entries (16 files):
- .DS_Store
- Figure S1.pdf
- Figure S10.pdf
- Figure S11.pdf
- Figure S2.pdf
- Figure S3.pdf
- Figure S4.pdf
- Figure S5.pdf
- Figure S6.pdf
- Figure S7.pdf
- Figure S8.pdf
- Figure S9.pdf
- Table S2-Genes co-expressed in different modules.xlsx
- Table S3-All variants identified in the four hub genes among the association panel.xlsx
- TableS1-Genes in the intervals of the QTLs identified in the present study.xlsx
- TableS4-Significant loci detected in the four hub genes.xlsx
