# Supplementary material for: Combined QTL Mapping across Multiple Environments and Co-Expression Network Analysis Identified Key Genes for Embryogenic Callus Induction from Immature Maize Embryos
Source: Int J Mol Sci. 2022 Aug 7;23(15):8786. doi: 10.3390/ijms23158786 (PMC9368897; doi:10.3390/ijms23158786)
Supplement: Supplementary file 1 [file ijms-23-08786-s001.zip › Table S2-Genes co-expressed in different modules.xlsx]

## Sheet: All_Gene_KME
Table S2 Genes co-expressed in different modules
Gene	KME	Module
Zm00001d007783	0.793551	green
Zm00001d020929	0.837139	green
Zm00001d022545	0.898772	green
Zm00001d026413	0.829516	green
Zm00001d026415	0.884941	green
Zm00001d039331	0.835241	green
Zm00001d039400	0.868138	green
Zm00001d039747	0.665055	green
Zm00001d039754	0.857329	green
Zm00001d044129	0.838379	green
Zm00001d044130	0.8431	green
Zm00001d047889	0.860189	green
Zm00001d048413	0.807645	green
Zm00001d048673	0.806884	green
Zm00001d003172	0.958704	turquoise
Zm00001d003175	0.939705	turquoise
Zm00001d007778	-0.731028	turquoise
Zm00001d020930	0.912029	turquoise
Zm00001d020932	-0.625092	turquoise
Zm00001d022206	0.966735	turquoise
Zm00001d022546	0.797814	turquoise
Zm00001d023498	-0.808546	turquoise
Zm00001d024357	0.785099	turquoise
Zm00001d024364	0.890914	turquoise
Zm00001d024371	-0.669202	turquoise
Zm00001d026366	-0.881744	turquoise
Zm00001d026367	0.892383	turquoise
Zm00001d026369	-0.775842	turquoise
Zm00001d026370	-0.78866	turquoise
Zm00001d026458	-0.916143	turquoise
Zm00001d028151	0.74175	turquoise
Zm00001d031543	-0.793397	turquoise
Zm00001d031587	-0.707305	turquoise
Zm00001d031589	-0.563913	turquoise
Zm00001d031593	0.809439	turquoise
Zm00001d031602	0.550159	turquoise
Zm00001d038996	0.918003	turquoise
Zm00001d039001	-0.732772	turquoise
Zm00001d039330	0.778356	turquoise
Zm00001d039397	-0.86196	turquoise
Zm00001d047583	-0.679838	turquoise
Zm00001d047893	-0.830488	turquoise
Zm00001d047894	0.763004	turquoise
Zm00001d048391	0.742643	turquoise
Zm00001d048766	0.771654	turquoise
Zm00001d053114	0.799566	turquoise
Zm00001d005858	-0.761981	brown
Zm00001d013829	0.887511	brown
Zm00001d022541	-0.78614	brown
Zm00001d023496	0.61905	brown
Zm00001d023499	-0.757552	brown
Zm00001d026368	0.474608	brown
Zm00001d026405	0.655577	brown
Zm00001d026447	0.657076	brown
Zm00001d028174	0.897275	brown
Zm00001d028178	-0.722804	brown
Zm00001d031542	0.944957	brown
Zm00001d034188	-0.852637	brown
Zm00001d034191	0.778262	brown
Zm00001d034561	-0.763019	brown
Zm00001d038997	0.460954	brown
Zm00001d039327	0.850437	brown
Zm00001d039746	0.733906	brown
Zm00001d039758	0.908111	brown
Zm00001d044133	0.833387	brown
Zm00001d047149	0.623876	brown
Zm00001d047587	0.762883	brown
Zm00001d047895	0.584184	brown
Zm00001d048409	-0.868591	brown
Zm00001d048412	0.671924	brown
Zm00001d003167	0.563562	yellow
Zm00001d003168	0.770804	yellow
Zm00001d003169	0.794554	yellow
Zm00001d005859	0.585172	yellow
Zm00001d005863	0.887887	yellow
Zm00001d023494	0.603606	yellow
Zm00001d024359	0.896019	yellow
Zm00001d031598	0.765729	yellow
Zm00001d031599	0.752486	yellow
Zm00001d034560	0.821554	yellow
Zm00001d044132	0.702424	yellow
Zm00001d044136	0.956074	yellow
Zm00001d048390	0.712195	yellow
Zm00001d048771	0.943692	yellow
Zm00001d048772	0.796506	yellow
Zm00001d007781	0.831562	blue
Zm00001d008176	0.934241	blue
Zm00001d020931	0.925327	blue
Zm00001d022542	0.859472	blue
Zm00001d024373	-0.837111	blue
Zm00001d026363	0.905922	blue
Zm00001d026402	-0.616206	blue
Zm00001d026414	0.869102	blue
Zm00001d026457	0.788231	blue
Zm00001d028475	0.674982	blue
Zm00001d028477	0.900839	blue
Zm00001d031540	0.733835	blue
Zm00001d031545	0.795397	blue
Zm00001d031580	0.92417	blue
Zm00001d034387	0.654894	blue
Zm00001d034388	0.876272	blue
Zm00001d034558	0.798762	blue
Zm00001d034559	0.847177	blue
Zm00001d039326	0.756053	blue
Zm00001d039745	-0.749588	blue
Zm00001d047150	0.667358	blue
Zm00001d047579	0.765072	blue
Zm00001d047896	0.865361	blue
Zm00001d048671	-0.726569	blue
Zm00001d048672	-0.721725	blue
Zm00001d051883	0.827122	blue
Zm00001d020915	0.95801	red
Zm00001d024376	0.70524	red
Zm00001d026406	0.883564	red
Zm00001d026412	0.876271	red
Zm00001d031577	0.732878	red
Zm00001d031600	0.72757	red
Zm00001d038998	0.864464	red
Zm00001d039401	0.94171	red
Zm00001d047591	0.826525	red
Zm00001d048389	0.641943	red
Zm00001d052209	0.723045	red
KME, ﻿the eigengene connectivity
