# Supplementary material for: Combined QTL Mapping across Multiple Environments and Co-Expression Network Analysis Identified Key Genes for Embryogenic Callus Induction from Immature Maize Embryos
Source: Int J Mol Sci. 2022 Aug 7;23(15):8786. doi: 10.3390/ijms23158786 (PMC9368897; doi:10.3390/ijms23158786)
Supplement: Supplementary file 1 [file ijms-23-08786-s001.zip › Table S3-All variants identified in the four hub genes among the association panel.xlsx]

## Sheet: Zm00001d034388
Table S3 All variants located in the four hub genes among the association panel
Marker	Variation	Chromosome	Physical position
S1_291662913	A/T	1	291662913
S1_291662927	C/T	1	291662927
S1_291663009	C/T	1	291663009
S1_291663066	C/A	1	291663066
S1_291663139	C/T	1	291663139
S1_291663300	C/A	1	291663300
S1_291663372	G/A	1	291663372
S1_291663432	G/A	1	291663432
S1_291663491	T/C	1	291663491
S1_291663641	C/T	1	291663641
S1_291663716	A/G	1	291663716
S1_291663835	T/C	1	291663835
S1_291664004	T/C	1	291664004
S1_291664036	G/T	1	291664036
S1_291664082	G/C	1	291664082
S1_291664090	T/A	1	291664090
S1_291664160	G/T	1	291664160
S1_291664186	G/A	1	291664186
S1_291664224	C/A	1	291664224
S1_291664225	T/G	1	291664225
S1_291664431	G/C	1	291664431
S1_291664461	A/G	1	291664461
S1_291664657	G/A	1	291664657
S1_291664790	C/T	1	291664790
S1_291664841	G/A	1	291664841
S1_291664883	C/T	1	291664883
S1_291665259	G/C	1	291665259
S1_291665448	G/A	1	291665448
S1_291665505	G/C	1	291665505
S1_291665600	G/A	1	291665600
S1_291665840	C/T	1	291665840
S1_291665851	C/A	1	291665851
S1_291666050	G/T	1	291666050
S1_291666062	C/T	1	291666062
S1_291666135	A/G	1	291666135
S1_291666189	G/A	1	291666189
S1_291666231	A/G	1	291666231
S1_291666315	G/A	1	291666315
S1_291666420	A/-	1	291666420
S1_291666515	-/G	1	291666515
S1_291666664	C/T	1	291666664
S1_291666764	T/C	1	291666764
S1_291666774	T/C	1	291666774
S1_291666822	G/A	1	291666822
S1_291667000	A/G	1	291667000
S1_291667180	G/C	1	291667180
S1_291667231	A/G	1	291667231
S1_291667955	G/A	1	291667955
S1_291667992	G/T	1	291667992
S1_291668016	C/T	1	291668016

## Sheet: Zm00001d022542
Table S3 All variants located in the four hub genes among the association panel
Marker	Variation	Chromosome	Physical position
S7_179748359	C/A	7	179748359
S7_179748458	T/C	7	179748458
S7_179748471	C	7	179748471
S7_179748506	C/T	7	179748506
S7_179748609	G	7	179748609
S7_179748795	T/G	7	179748795
S7_179748861	T/C	7	179748861
S7_179748873	G	7	179748873
S7_179748902	A/C	7	179748902
S7_179748918	G	7	179748918
S7_179748953	C/-	7	179748953
S7_179748997	G/A	7	179748997
S7_179749162	G/C	7	179749162
S7_179749238	C	7	179749238
S7_179749291	A/G	7	179749291
S7_179749473	A/G	7	179749473
S7_179749476	A/G	7	179749476
S7_179749569	A/C	7	179749569
S7_179749646	C/T	7	179749646
S7_179749659	G/C	7	179749659
S7_179749771	C	7	179749771
S7_179749921	-	7	179749921
S7_179750045	G/A	7	179750045
S7_179750250	T/C	7	179750250
S7_179750371	G	7	179750371
S7_179750425	A/G	7	179750425
S7_179751864	T	7	179751864
S7_179751886	T	7	179751886
S7_179752000	G/A	7	179752000
S7_179752120	G/A	7	179752120
S7_179752262	C/G	7	179752262
S7_179752458	G/A	7	179752458
S7_179752715	A	7	179752715
S7_179752814	A/G	7	179752814
S7_179752845	G/T	7	179752845
S7_179752971	T	7	179752971
S7_179753337	T	7	179753337
S7_179753443	G	7	179753443
S7_179753456	T/A	7	179753456
S7_179753557	G/A	7	179753557
S7_179753627	-	7	179753627
S7_179753915	A	7	179753915
S7_179753939	G/A	7	179753939
S7_179754389	C/T	7	179754389

## Sheet: Zm00001d028477
Table S3 All variants located in the four hub genes among the association panel
Marker	Variation	Chromosome	Physical position
S1_36244546	C/T	1	36244546
S1_36246835	T/C	1	36246835
S1_36246895	T/G	1	36246895
S1_36246936	T/A	1	36246936
S1_36247066	G/A	1	36247066
S1_36247228	T/C	1	36247228
S1_36247233	G/T	1	36247233
S1_36247794	C/T	1	36247794
S1_36247891	C/T	1	36247891
S1_36247900	C/T	1	36247900
S1_36248473	C/T	1	36248473
S1_36248632	C/T	1	36248632
S1_36248660	G/A	1	36248660
S1_36248838	T/C	1	36248838
S1_36248901	A/G	1	36248901
S1_36248921	G/A	1	36248921
S1_36249087	A/C	1	36249087
S1_36249183	A/T	1	36249183
S1_36249244	A/G	1	36249244
S1_36249337	G/A	1	36249337
S1_36249389	A/G	1	36249389
S1_36249594	A/G	1	36249594
S1_36249612	G/A	1	36249612
S1_36249638	A/G	1	36249638
S1_36249669	C/T	1	36249669
S1_36250443	G/C	1	36250443
S1_36250447	T/C	1	36250447
S1_36252152	T/C	1	36252152
S1_36252330	G/T	1	36252330
S1_36252480	C/G	1	36252480
S1_36253429	A/T	1	36253429
S1_36254663	C/G	1	36254663
S1_36254891	A/G	1	36254891
S1_36255085	C/G	1	36255085
S1_36255280	A/T	1	36255280
S1_36255910	T/G	1	36255910
S1_36255953	A/T	1	36255953
S1_36256031	G/A	1	36256031
S1_36256406	G/A	1	36256406
S1_36256420	T/G	1	36256420
S1_36256493	A/G	1	36256493
S1_36256558	A/G	1	36256558

## Sheet: Zm00001d047896
Table S3 All variants located in the four hub genes among the association panel
Marker	Variation	Chromosome	Physical position
S9_144618734	A/C	9	144618734
S9_144619609	C/A	9	144619609
S9_144619659	C/T	9	144619659
S9_144619689	G/A	9	144619689
S9_144620165	C/G	9	144620165
S9_144620225	C/T	9	144620225
S9_144620817	A/G	9	144620817
S9_144621850	A/G	9	144621850
S9_144626986	A/G	9	144626986
S9_144628436	T/C	9	144628436
