# Supplementary material for: Combined QTL Mapping across Multiple Environments and Co-Expression Network Analysis Identified Key Genes for Embryogenic Callus Induction from Immature Maize Embryos
Source: Int J Mol Sci. 2022 Aug 7;23(15):8786. doi: 10.3390/ijms23158786 (PMC9368897; doi:10.3390/ijms23158786)
Supplement: Supplementary file 1 [file ijms-23-08786-s001.zip › TableS1-Genes in the intervals of the QTLs identified in the present study.xlsx]

## Sheet: Sheet1
Table S1 Genes in the intervals of the QTLs identified in the present study
Trait	QTL	Environment	Chromosome	Gene
DC	qDC1-1	CZ	1	Zm00001d031540
		CZ	1	Zm00001d031539
		CZ	1	Zm00001d031544
		CZ	1	Zm00001d031543
		CZ	1	Zm00001d031542
		CZ	1	Zm00001d031546
		CZ	1	Zm00001d031545
	qDC1-2	CZ	1	Zm00001d034382
		BLUP	1	Zm00001d034389
		BLUP	1	Zm00001d034388
		BLUP	1	Zm00001d034387
	qDC3-1	YA	3	Zm00001d039325
		YA	3	Zm00001d039326
		YA	3	Zm00001d039331
		YA	3	Zm00001d039334
		YA	3	Zm00001d039330
		YA	3	Zm00001d039327
	qDC4-1	YA	4	Zm00001d051881
		YA	4	Zm00001d051883
		YA	4	Zm00001d051886
		YA	4	Zm00001d051884
		YA	4	Zm00001d051885
	qDC4-2	YA	4	Zm00001d052209
	qDC4-3	XSBN	4	Zm00001d053114
	qDC7-1	YA	7	Zm00001d020915
		YA	7	Zm00001d020921
		BLUP	7	Zm00001d020932
		BLUP	7	Zm00001d020931
		BLUP	7	Zm00001d020930
		BLUP	7	Zm00001d020929
	qDC7-2	BLUP	7	Zm00001d022541
		BLUP	7	Zm00001d022550
		BLUP	7	Zm00001d022545
		BLUP	7	Zm00001d022542
		BLUP	7	Zm00001d022538
		BLUP	7	Zm00001d022546
	qDC9-1	BLUP	9	Zm00001d047579
		BLUP	9	Zm00001d047581
		BLUP	9	Zm00001d047582
	qDC9-2	XSBN	9	Zm00001d047894
		XSBN	9	Zm00001d047896
		XSBN	9	Zm00001d047889
		XSBN	9	Zm00001d047892
		XSBN	9	Zm00001d047890
		XSBN	9	Zm00001d047895
		XSBN	9	Zm00001d047893
	qDC9-3	CZ	9	Zm00001d048389
		CZ	9	Zm00001d048390
		CZ	9	Zm00001d048391
		CZ	9	Zm00001d048387
		BLUP	9	Zm00001d048409
		BLUP	9	Zm00001d048411
		BLUP	9	Zm00001d048412
		BLUP	9	Zm00001d048413
		BLUP	9	Zm00001d048410
	qDC10-1	XSBN	10	Zm00001d023496
		XSBN	10	Zm00001d023504
		XSBN	10	Zm00001d023494
		XSBN	10	Zm00001d023495
		XSBN	10	Zm00001d023501
		XSBN	10	Zm00001d023499
		XSBN	10	Zm00001d023498
		XSBN	10	Zm00001d023503
	qDC10-2	XSBN	10	Zm00001d024367
		XSBN	10	Zm00001d024359
		XSBN	10	Zm00001d024378
		XSBN	10	Zm00001d024376
		XSBN	10	Zm00001d024363
		XSBN	10	Zm00001d024364
		XSBN	10	Zm00001d024357
		XSBN	10	Zm00001d024365
		XSBN	10	Zm00001d024373
		XSBN	10	Zm00001d024371
		XSBN	10	Zm00001d024354
RSF	qRSF1-1	CZ	1	Zm00001d031597
		CZ	1	Zm00001d031581
		CZ	1	Zm00001d031599
		CZ	1	Zm00001d031600
		CZ	1	Zm00001d031601
		CZ	1	Zm00001d031602
		CZ	1	Zm00001d031591
		CZ	1	Zm00001d031594
		CZ	1	Zm00001d031577
		CZ	1	Zm00001d031595
		CZ	1	Zm00001d031596
		CZ	1	Zm00001d031593
		CZ	1	Zm00001d031598
		CZ	1	Zm00001d031580
		CZ	1	Zm00001d031588
		CZ	1	Zm00001d031586
		CZ	1	Zm00001d031589
		CZ	1	Zm00001d031587
	qRSF1-2	YA	1	Zm00001d034190
		YA	1	Zm00001d034189
		YA	1	Zm00001d034188
		YA	1	Zm00001d034191
	qRSF2-1	YA	2	Zm00001d003175
		YA	2	Zm00001d003176
		YA	2	Zm00001d003167
		YA	2	Zm00001d003168
		YA	2	Zm00001d003169
		YA	2	Zm00001d003174
		YA	2	Zm00001d003166
		YA	2	Zm00001d003172
	qRSF2-2	YA	2	Zm00001d007776
		YA	2	Zm00001d007783
		YA	2	Zm00001d007782
		YA	2	Zm00001d007781
		YA	2	Zm00001d007780
		YA	2	Zm00001d007778
		YA	2	Zm00001d007777
	qRSF4-1	CZ	4	Zm00001d048673
		CZ	4	Zm00001d048672
		CZ	4	Zm00001d048671
		CZ	4	Zm00001d048674
	qRSF6-1	CZ	6	Zm00001d035367
	qRSF8-1	XSBN	8	Zm00001d008176
		XSBN	8	Zm00001d008177
		XSBN	8	Zm00001d008175
	qRSF8-2	YA	8	Zm00001d012440
	qRSF9-1	BLUP	9	Zm00001d047587
		BLUP	9	Zm00001d047583
		BLUP	9	Zm00001d047582
		BLUP	9	Zm00001d047584
		XSBN	9	Zm00001d047591
		XSBN	9	Zm00001d047589
	qRSF10-1	BLUP	10	Zm00001d026441
		BLUP	10	Zm00001d026444
		BLUP	10	Zm00001d026442
		BLUP	10	Zm00001d026440
		BLUP	10	Zm00001d026445
		BLUP	10	Zm00001d026447
LS	qLS1-1	BLUP	1	Zm00001d028151
		XSBN	1	Zm00001d028174
		XSBN	1	Zm00001d028178
		XSBN	1	Zm00001d028175
		XSBN	1	Zm00001d028176
		XSBN	1	Zm00001d028177
	qLS1-2	XSBN	1	Zm00001d028474
		XSBN	1	Zm00001d028477
		XSBN	1	Zm00001d028475
	qLS1-3	CZ	1	Zm00001d031597
		CZ	1	Zm00001d031581
		CZ	1	Zm00001d031599
		CZ	1	Zm00001d031600
		CZ	1	Zm00001d031601
		CZ	1	Zm00001d031602
		CZ	1	Zm00001d031591
		CZ	1	Zm00001d031594
		CZ	1	Zm00001d031577
		CZ	1	Zm00001d031596
		CZ	1	Zm00001d031595
		CZ	1	Zm00001d031593
		CZ	1	Zm00001d031598
		CZ	1	Zm00001d031580
		CZ	1	Zm00001d031588
		CZ	1	Zm00001d031586
		CZ	1	Zm00001d031589
		CZ	1	Zm00001d031587
	qLS1-4	XSBN	1	Zm00001d034559
		XSBN	1	Zm00001d034558
		XSBN	1	Zm00001d034561
		XSBN	1	Zm00001d034560
	qLS2-1	BLUP	2	Zm00001d005860
		BLUP	2	Zm00001d005859
		BLUP	2	Zm00001d005858
		BLUP	2	Zm00001d005857
		BLUP	2	Zm00001d005856
		BLUP	2	Zm00001d005863
	qLS3-1	YA	3	Zm00001d039397
		YA	3	Zm00001d039399
		YA	3	Zm00001d039401
		YA	3	Zm00001d039403
		YA	3	Zm00001d039400
	qLS3-2	BLUP	3	Zm00001d039745
		BLUP	3	Zm00001d039742
		BLUP	3	Zm00001d039741
		BLUP	3	Zm00001d039746
		BLUP	3	Zm00001d039747
		BLUP	3	Zm00001d039748
		XSBN	3	Zm00001d039754
		XSBN	3	Zm00001d039758
		XSBN	3	Zm00001d039761
		XSBN	3	Zm00001d039762
	qLS3-3	BLUP	3	Zm00001d044133
		BLUP	3	Zm00001d044134
		BLUP	3	Zm00001d044136
		BLUP	3	Zm00001d044132
		BLUP	3	Zm00001d044131
		BLUP	3	Zm00001d044130
		BLUP	3	Zm00001d044127
		BLUP	3	Zm00001d044129
	qLS9-1	CZ	9	Zm00001d047142
		CZ	9	Zm00001d047150
		CZ	9	Zm00001d047151
		CZ	9	Zm00001d047146
		CZ	9	Zm00001d047147
		CZ	9	Zm00001d047153
		CZ	9	Zm00001d047149
		CZ	9	Zm00001d047155
	qLS10-1	BLUP	10	Zm00001d026368
		BLUP	10	Zm00001d026370
		BLUP	10	Zm00001d026369
		BLUP	10	Zm00001d026363
		BLUP	10	Zm00001d026364
		BLUP	10	Zm00001d026367
		BLUP	10	Zm00001d026366
		BLUP	10	Zm00001d026371
		XSBN	10	Zm00001d026415
		XSBN	10	Zm00001d026414
		XSBN	10	Zm00001d026413
		XSBN	10	Zm00001d026412
		XSBN	10	Zm00001d026404
		XSBN	10	Zm00001d026405
		XSBN	10	Zm00001d026406
		XSBN	10	Zm00001d026402
		YA	10	Zm00001d026458
		YA	10	Zm00001d026457
		YA	10	Zm00001d026459
REC	qREC4-1	XSBN	4	Zm00001d048772
		XSBN	4	Zm00001d048771
		XSBN	4	Zm00001d048770
		XSBN	4	Zm00001d048766
	qREC5-1	YA	5	Zm00001d013829
	qREC6-1	CZ	6	Zm00001d038997
		CZ	6	Zm00001d038998
		CZ	6	Zm00001d038999
		CZ	6	Zm00001d039000
		CZ	6	Zm00001d039001
		CZ	6	Zm00001d038996
	qREC7-1	BLUP	7	Zm00001d018812
	qREC7-2	BLUP	7	Zm00001d022206
		BLUP	7	Zm00001d022205
DC, diameter of callus
RSF, rate of shoot formation
LS, length of shoot
REC, rate of embryonic callus induction
XSBN, Xishuangbanna
YA, Ya'an
CZ, Chongzhou
BLUP, best liner unbiased prediction
