# Supplementary material for: Combined QTL Mapping across Multiple Environments and Co-Expression Network Analysis Identified Key Genes for Embryogenic Callus Induction from Immature Maize Embryos
Source: Int J Mol Sci. 2022 Aug 7;23(15):8786. doi: 10.3390/ijms23158786 (PMC9368897; doi:10.3390/ijms23158786)
Supplement: Supplementary file 1 [file ijms-23-08786-s001.zip › TableS4-Significant loci detected in the four hub genes.xlsx]

## Sheet: Zm00001d034388
Table S4 Significant loci located in the four hub genes
Gene	Trait	Marker	Chromosome	Position	p-value	Variation	Annotation
Zm00001d034388	LS	S1_291664090	1	291664090	1.97e-10	T/A	synonymous_variant
Zm00001d034388	LS	S1_291664036	1	291664036	2.93e-07	G/T	intron_variant
Zm00001d034388	LS	S1_291666764	1	291666764	1.17e-06	T/C	missense_variant
Zm00001d034388	LS	S1_291663835	1	291663835	2.92e-05	T/C	splice_region_variant
Zm00001d034388	LS	S1_291663716	1	291663716	5.74e-05	A/G	synonymous_variant
Zm00001d034388	RSF	S1_291663641	1	291663641	0.0005	T/C	synonymous_variant
Zm00001d034388	RSF	S1_291663009	1	291663009	0.00147	T/C	3_prime_UTR_variant
Zm00001d034388	REC	S1_291663139	1	291663139	0.01353	C/T	3_prime_UTR_variant
Zm00001d034388	DC	S1_291664841	1	291664841	0.01451	A/G	synonymous_variant
Zm00001d034388	RSF	S1_291664431	1	291664431	0.0157	C/G	synonymous_variant
Zm00001d034388	LS	S1_291666315	1	291666315	0.01681	G/A	synonymous_variant
Zm00001d034388	RSF	S1_291665600	1	291665600	0.01933	A/G	synonymous_variant
Zm00001d034388	RSF	S1_291665448	1	291665448	0.02163	A/G	splice_region_variant
Zm00001d034388	RSF	S1_291665505	1	291665505	0.02385	C/G	missense_variant
Zm00001d034388	RSF	S1_291664082	1	291664082	0.02467	C/G	missense_variant
Zm00001d034388	RSF	S1_291664004	1	291664004	0.0267	C/T	intron_variant
Zm00001d034388	DC	S1_291664657	1	291664657	0.0348	A/G	missense_variant
Zm00001d034388	RSF	S1_291665259	1	291665259	0.04004	C/G	synonymous_variant
Zm00001d034388	RSF	S1_291665851	1	291665851	0.04274	A/C	missense_variant
Zm00001d034388	RSF	S1_291666135	1	291666135	0.04832	A/G	synonymous_variant
Zm00001d034388	RSF	S1_291664657	1	291664657	0.04909	A/G	missense_variant
LS, length of shoot
RSF, rate of shoot formation
DC, diameter of callus
REC, rate of embryonic callus induction

## Sheet: Zm00001d028477
Table S4 Significant loci located in the four hub genes
Gene	Trait	Marker	Chromosome	Position	p-value	Variation	Annotation
Zm00001d028477	REC	S1_36247233	1	36247233	0.00048944	G/T	intron_variant
Zm00001d028477	LS	S1_36255280	1	36255280	0.00105	A/T	splice_region_variant
Zm00001d028477	REC	S1_36249669	1	36249669	0.02193	C/T	intron_variant
Zm00001d028477	DC	S1_36247066	1	36247066	0.02318	G/A	synonymous_variant
Zm00001d028477	LS	S1_36256420	1	36256420	0.02818	T/G	missense_variant
Zm00001d028477	RSF	S1_36256406	1	36256406	0.03938	G/A	missense_variant
LS, length of shoot
RSF, rate of shoot formation
DC, diameter of callus
REC, rate of embryonic callus induction

## Sheet: Zm00001d047896
Table S4 Significant loci located in the four hub genes
Gene	Trait	Marker	Chromosome	Position	p-value	Variation	Annotation
Zm00001d047896	LS	S9_144619659	9	144619659	0.02773	C/T	intron_variant
LS, length of shoot

## Sheet: Zm00001d022542
Table S4 Significant loci located in the four hub genes
Gene	Trait	Marker	Chromosome	Position	p-value	Variation	Annotations
Zm00001d022542	LS	S7_179752120	7	179752120	0.03139	G/A	intron_variant
LS, length of shoot
